# Supplementary material for: Photonic effects in natural nanostructures on Morpho cypris and Greta oto butterfly wings
Source: Sci Rep. 2020 Apr 1;10:5786. doi: 10.1038/s41598-020-62770-w (PMC7113256; doi:10.1038/s41598-020-62770-w)
Supplement: Supplementary file 3 — Supplementary information 4. [file 41598_2020_62770_MOESM3_ESM.xls]

	Label	Angle	Length
1	09-size.tif	17.354	196.058
2	09-size.tif	1.432	156.337
3	09-size.tif	0.000	120.623
4	09-size.tif	20.772	120.685
5	09-size.tif	16.189	125.603
6	09-size.tif	5.194	128.934
7	09-size.tif	3.366	132.524
8	09-size.tif	14.349	176.475
9	09-size.tif	15.255	133.094
10	09-size.tif	37.569	127.636
11	09-size.tif	16.858	134.171
12	09-size.tif	18.435	135.350
13	09-size.tif	46.123	140.348
14	09-size.tif	11.689	115.230
15	09-size.tif	46.397	112.840
16	09-size.tif	55.408	140.294
17	09-size.tif	70.017	94.753
18	09-size.tif	111.371	96.102
19	09-size.tif	95.906	113.443
20	09-size.tif	9.728	142.010
21	09-size.tif	-52.765	122.181
22	09-size.tif	60.573	174.230
23	09-size.tif	1.736	128.464
24	09-size.tif	0.000	120.623
25	09-size.tif	0.000	120.623
26	09-size.tif	4.086	113.108
27	09-size.tif	11.310	119.043
28	09-size.tif	43.363	96.338
29	09-size.tif	8.130	110.056
30	09-size.tif	-1.637	136.242
31	09-size.tif	35.134	128.464
32	09-size.tif	-22.380	146.678
33	09-size.tif	69.677	112.033
34	09-size.tif	70.560	140.294
35	09-size.tif	97.595	117.765
36	09-size.tif	45.000	159.581
37	09-size.tif	0.000	124.514
38	09-size.tif	11.976	131.262
39	09-size.tif	14.036	132.124
40	09-size.tif	75.964	128.346
41	09-size.tif	21.801	146.678
42	09-size.tif	53.673	167.360
43	09-size.tif	79.563	150.348
44	09-size.tif	71.565	151.351
45	09-size.tif	81.119	129.870
46	09-size.tif	88.755	179.031
47	09-size.tif	88.264	128.464
