# Supplementary material for: Photonic effects in natural nanostructures on Morpho cypris and Greta oto butterfly wings
Source: Sci Rep. 2020 Apr 1;10:5786. doi: 10.1038/s41598-020-62770-w (PMC7113256; doi:10.1038/s41598-020-62770-w)
Supplement: Supplementary file 5 — Supplementary information 6. [file 41598_2020_62770_MOESM5_ESM.xls]

	Label	Angle	Length
1	09-dcentros.tif	49.764	199.419
2	09-dcentros.tif	53.471	260.417
3	09-dcentros.tif	59.323	266.186
4	09-dcentros.tif	69.326	222.500
5	09-dcentros.tif	104.676	339.861
6	09-dcentros.tif	176.698	203.392
7	09-dcentros.tif	-37.304	208.333
8	09-dcentros.tif	-47.862	221.461
9	09-dcentros.tif	-174.668	292.827
10	09-dcentros.tif	108.435	235.530
11	09-dcentros.tif	-6.654	235.817
12	09-dcentros.tif	102.200	298.288
13	09-dcentros.tif	64.093	302.801
14	09-dcentros.tif	-11.889	228.811
15	09-dcentros.tif	133.831	272.630
16	09-dcentros.tif	-23.499	198.327
17	09-dcentros.tif	-142.595	170.846
18	09-dcentros.tif	77.692	218.626
19	09-dcentros.tif	-162.582	207.551
20	09-dcentros.tif	86.186	234.895
21	09-dcentros.tif	-161.917	202.590
22	09-dcentros.tif	-96.654	235.817
23	09-dcentros.tif	-46.888	250.542
24	09-dcentros.tif	-177.337	166.748
25	09-dcentros.tif	-60.781	263.575
26	09-dcentros.tif	-112.932	219.555
27	09-dcentros.tif	174.560	162.213
28	09-dcentros.tif	-70.974	242.117
29	09-dcentros.tif	-124.019	187.789
30	09-dcentros.tif	-80.910	295.409
31	09-dcentros.tif	116.053	195.711
32	09-dcentros.tif	-4.574	193.341
33	09-dcentros.tif	122.661	180.572
34	09-dcentros.tif	37.093	201.044
35	09-dcentros.tif	-11.310	239.017
36	09-dcentros.tif	114.444	188.798
37	09-dcentros.tif	167.196	261.560
38	09-dcentros.tif	-14.265	236.220
39	09-dcentros.tif	10.125	222.683
40	09-dcentros.tif	50.477	203.392
41	09-dcentros.tif	128.089	185.463
42	09-dcentros.tif	-111.991	219.555
43	09-dcentros.tif	0.000	255.208
44	09-dcentros.tif	120.763	193.831
45	09-dcentros.tif	12.529	213.542
46	09-dcentros.tif	101.310	239.017
47	09-dcentros.tif	0.000	140.625
48	09-dcentros.tif	-34.992	287.592
49	09-dcentros.tif	-119.310	256.481
50	09-dcentros.tif	107.301	250.434
51	09-dcentros.tif	-1.219	182.366
52	09-dcentros.tif	-70.498	199.351
53	09-dcentros.tif	8.531	158.405
54	09-dcentros.tif	-110.807	210.921
55	09-dcentros.tif	51.009	214.745
56	09-dcentros.tif	166.464	214.745
57	09-dcentros.tif	-69.864	248.749
58	09-dcentros.tif	-126.254	219.802
59	09-dcentros.tif	-41.820	202.858
60	09-dcentros.tif	173.991	225.467
61	09-dcentros.tif	-59.982	205.449
62	09-dcentros.tif	-112.543	226.368
63	09-dcentros.tif	118.301	230.700
64	09-dcentros.tif	0.000	192.708
65	09-dcentros.tif	-98.130	220.971
66	09-dcentros.tif	169.592	196.127
67	09-dcentros.tif	-55.008	287.592
68	09-dcentros.tif	-99.130	221.767
69	09-dcentros.tif	-126.724	305.210
70	09-dcentros.tif	64.486	191.012
71	09-dcentros.tif	114.520	246.998
72	09-dcentros.tif	-15.945	201.044
73	09-dcentros.tif	-117.013	223.655
74	09-dcentros.tif	-174.987	224.925
75	09-dcentros.tif	-59.421	200.977
76	09-dcentros.tif	-118.072	200.369
77	09-dcentros.tif	118.443	214.492
78	09-dcentros.tif	-5.599	199.010
79	09-dcentros.tif	-111.125	184.731
80	09-dcentros.tif	-98.653	184.142
81	09-dcentros.tif	26.053	197.985
82	09-dcentros.tif	156.801	181.919
83	09-dcentros.tif	-150.255	251.946
84	09-dcentros.tif	88.059	229.403
85	09-dcentros.tif	-27.440	228.277
86	09-dcentros.tif	137.291	276.434
87	09-dcentros.tif	11.725	212.459
88	09-dcentros.tif	-88.877	197.985
89	09-dcentros.tif	-139.128	269.478
90	09-dcentros.tif	170.910	195.226
91	09-dcentros.tif	-85.684	208.918
92	09-dcentros.tif	175.462	245.677
93	09-dcentros.tif	43.264	272.630
94	09-dcentros.tif	55.305	247.053
95	09-dcentros.tif	-177.614	187.572
96	09-dcentros.tif	-77.005	208.464
97	09-dcentros.tif	-150.396	198.327
98	09-dcentros.tif	60.255	221.584
99	09-dcentros.tif	-54.324	186.485
100	09-dcentros.tif	-48.715	214.113
101	09-dcentros.tif	-110.898	229.226
102	09-dcentros.tif	-168.341	250.271
103	09-dcentros.tif	-90.843	265.676
104	09-dcentros.tif	-131.186	166.096
105	09-dcentros.tif	109.502	199.351
106	09-dcentros.tif	-23.629	205.185
107	09-dcentros.tif	-124.509	228.277
108	09-dcentros.tif	-67.457	224.382
109	09-dcentros.tif	-122.471	203.725
110	09-dcentros.tif	-44.370	254.143
111	09-dcentros.tif	-104.500	231.170
112	09-dcentros.tif	-144.941	273.078
